# Supplementary material for: Kidney Transplant Recipients with Acute Antibody-Mediated Rejection Show Altered Levels of Matrix Metalloproteinases and Their Inhibitors: Evaluation of Circulating MMP and TIMP Profiles
Source: Int J Mol Sci. 2025 Jun 23;26(13):6011. doi: 10.3390/ijms26136011 (PMC12250063; doi:10.3390/ijms26136011)
Supplement: Supplementary file 1 [file ijms-26-06011-s001.zip]

Archive with 1 entries (1 files):
- ijms-3616493-supplementary.pdf
